# Supplementary material for: Canaries in a coal-mine? What the killings of journalists tell us about future repression
Source: J Peace Res. 2017 Feb 21;54(2):157–74. doi: 10.1177/0022343316680859 (PMC5427995; doi:10.1177/0022343316680859)
Supplement: Supplementary material [file categorical-journs-analysis.R]

library(ordinal)
library(data.table)
library(ggplot2)
library(MASS)
library(texreg)
theme.arg <-  theme(panel.background=element_blank(),
                    panel.border=element_rect(colour = "black", fill=NA),
                    axis.text=element_text(color="black"))
load("data/analysis-data.Rdata")
dim(data)

table(data$lag.alljourn)

## make categorical variable: 0, 1-4, 5-9, 10 or more
data[, lag.alljourn.cat := cut(lag.alljourn, breaks=c(0, 1, 5, 10, 100), right=FALSE,
                               labels=c("0", "1-4", "5-9", ">=10"))]
data[, lag.alljourn.cat2 := cut(lag.alljourn2, breaks=c(0, 1, 5, 10, 100), right=FALSE,
                               labels=c("0", "1-4", "5-9", ">=10"))]
data[, lag.alljourn.cat3 := cut(lag.alljourn3, breaks=c(0, 1, 5, 10, 100), right=FALSE,
                               labels=c("0", "1-4", "5-9", ">=10"))]

### categories - with one lag
fm.cat <- clm(factor(pts) ~  lag.alljourn.cat +
                  l.pts_2 + l.pts_3 + l.pts_4 + l.pts_5 + l.polity2plus + l.lpop +
                      l.lrgdp + armedconf, data=data, link="probit")
summary(fm.cat)

### categories - with two lags
fm.cat2 <- clm(factor(pts) ~  lag.alljourn.cat2 +
                  l.pts_2 + l.pts_3 + l.pts_4 + l.pts_5 + l.polity2plus + l.lpop +
                      l.lrgdp + armedconf, data=data, link="probit")
summary(fm.cat2)


modelnames <- c("All killed (thresholds, t-1)", "All killed (thresholds, t-2)")
coefnames <-  c("1-4 killed (t-1)", "5-9 killed (t-1)", "$>$=10 killed (t-1)",
               "LDV = 2","LDV = 3", "LDV = 4", "LDV = 5",
               "Polity2", "Log pop", "Log GDP pc.","Armed conflict",
                "Threshold 1|2", "Threshold 2|3", "Threshold 3|4", "Threshold 4|5",
                "1-4 killed (t-2)", "5-9 killed (t-2)", "$>$=10 killed (t-2)"
               )


texreg(list(fm.cat, fm.cat2), table = FALSE,
       custom.coef.names=coefnames,
       reorder.coef=c(1:3,16:18,4:15),
       caption="Different thresholds of number of journalists killed and repression",
       custom.note="Ordered probit regression", custom.model.name=modelnames, scriptsize=TRUE,
       file="tables/oprobit-regression-count-categories.tex", stars = c(0.001, 0.01, 0.05, 0.1),
       symbol = "+", label="count:cat")
