# Supplementary material for: Canaries in a coal-mine? What the killings of journalists tell us about future repression
Source: J Peace Res. 2017 Feb 21;54(2):157–74. doi: 10.1177/0022343316680859 (PMC5427995; doi:10.1177/0022343316680859)
Supplement: Supplementary material [file categorical-journs-graph.R]

library(ordinal)
library(data.table)
library(ggplot2)
library(MASS)
library(texreg)
load("data/analysis-data.Rdata")
dim(data)
theme.arg <-  theme(panel.background=element_blank(),
                    panel.border=element_rect(colour = "black", fill=NA),
                    axis.text=element_text(color="black"))

## make categorical variable: 0, 1-4, 5-9, 10 or more
data[, lag.alljourn.cat := cut(lag.alljourn, breaks=c(0, 1, 5, 10, 100), right=FALSE,
                               labels=c("0", "1-4", "5-9", ">=10"))]
data[, lag.alljourn.cat2 := cut(lag.alljourn2, breaks=c(0, 1, 5, 10, 100), right=FALSE,
                               labels=c("0", "1-4", "5-9", ">=10"))]
data[, lag.alljourn.cat3 := cut(lag.alljourn3, breaks=c(0, 1, 5, 10, 100), right=FALSE,
                               labels=c("0", "1-4", "5-9", ">=10"))]

make.sim <- function(X, fm, m) {
   S <- mvrnorm(1000, coef(fm), vcov(fm))
   ystar <- S[,-(1:m)] %*% X
   tau <- S[,(1:m)]
   return <- list(ystar, tau)
}

make.exp.out <- function(ystar, tau, m) {
   ## Expected Outcome
   y <-sapply(1:nrow(ystar),function(i) findInterval(ystar[i,],c(-Inf,tau[i,],Inf)))
   return(y)
}

## Predicted Probailities
make.predicted.probs <- function(ystar, tau, m) {
    probs <- matrix(nrow=length(ystar), ncol=m)
    probs[,1] <- pnorm(tau[,1] - ystar) # 1st category
    # categories inbetween
    for (j in 2:(m-1)) {
        probs[,j] <- pnorm(tau[,j] - ystar) - pnorm(tau[,j-1] - ystar)
    }
    probs[,m] <- 1-pnorm(tau[,m-1] - ystar) # last category
    return(probs)
}


m <- 4
get_plotdata <- function(fmodel, varname) {

   prev.cat <- list()
   for (i in 1:4) {
      X1 <- c(lagcat1[1], lagcat2[1], lagcat3[1], lagpts[[i]], democ, pop, gdp, conflict)
      X2 <- c(lagcat1[2], lagcat2[2], lagcat3[2], lagpts[[i]], democ, pop, gdp, conflict)
      X <- rbind(X1, X2)
      means <- low <- high <- data.frame(better=NA, same=NA, worse=NA)
      
      pred <- list()
      for (j in 1:nrow(X)) {
         t <- make.sim(X[j,], fmodel, m)
         pred[[j]] <- make.predicted.probs(t[[1]], t[[2]], m+1)
      }
      one <- data.frame(kill1=pred[[2]][,1], nokill1=pred[[1]][,1])
      one$diff1 <- one$kill1 - one$nokill1
      two <- data.frame(kill2=pred[[2]][,2], nokill2=pred[[1]][,2])
      two$diff2 <- two$kill2 - two$nokill2
      three <- data.frame(kill3=pred[[2]][,3], nokill3=pred[[1]][,3])
      three$diff3 <- three$kill3 - three$nokill3
      four <- data.frame(kill4=pred[[2]][,4], nokill4=pred[[1]][,4])
      four$diff4 <- four$kill4 - four$nokill4
      five <- data.frame(kill5=pred[[2]][,5], nokill5=pred[[1]][,5])
      five$diff5 <- five$kill5 - five$nokill5
      
      sim.probs <- data.frame(one, two, three, four, five)
      
      means <- apply(sim.probs, 2, mean)
      low <- apply(sim.probs, 2, function(x) quantile(x,0.025))
      high <- apply(sim.probs, 2, function(x) quantile(x,0.975))
### for the plot:
      plot.data <- data.frame(cbind(means, low, high))
      plot.data$variable <- rownames(plot.data)
      plot.data$pts <- c(rep(1,3),rep(2,3),rep(3,3), rep(4,3), rep(5,3))
      plot.data$variable <- gsub("[0-9]", "", plot.data$variable)
      plot.data$prev.cat <- paste("previous year PTS: ", i, sep="")
      prev.cat[[i]] <- plot.data
   }
   
   plot.data <- do.call(rbind, prev.cat)
   plot.data <- plot.data[order(plot.data$variable),]
   plot.data <- plot.data[order(plot.data$prev.cat),]
   ## only diff
   plot.data <- plot.data[plot.data$variable=="diff", ]
   plot.data$varname <- varname
   return(plot.data)
}

### made up vectors:
lagpts <- as.data.frame(cbind(c(0,0,0,0), diag(4)))
lagptsint1 <- as.data.frame(cbind(c(0,0), diag(2), c(0,0)))
lagptsint0 <- c(0,0)
names(lagpts) <- c("p1","p2","p3","p4","p5")
democ <- mean(data$l.polity2plus, na.rm=T)
gdp <- mean(data$l.lrgdp, na.rm=T)
pop <- mean(data$l.lpop, na.rm=T)
conflict <- 0
### categories - with one lag
fm.cat <- clm(factor(pts) ~  lag.alljourn.cat +
                  l.pts_2 + l.pts_3 + l.pts_4 + l.pts_5 + l.polity2plus + l.lpop +
                      l.lrgdp + armedconf, data=data, link="probit")
summary(fm.cat)
lagcat1 <- c(0,1)
lagcat2 <- c(0,0)
lagcat3 <- c(0,0)

plot.alljourn1 <- get_plotdata(fm.cat, "1-4 killed")

lagcat1 <- c(0,0)
lagcat2 <- c(0,1)
lagcat3 <- c(0,0)

plot.alljourn5 <- get_plotdata(fm.cat, "5-9 killed")

lagcat1 <- c(0,0)
lagcat2 <- c(0,0)
lagcat3 <- c(0,1)
plot.alljourn10 <- get_plotdata(fm.cat, "10 or more killed")


plot.data <- rbind(plot.alljourn1, plot.alljourn5, plot.alljourn10)
plot.data$means <- 100*plot.data$means
plot.data$low <- 100*plot.data$low
plot.data$high <- 100*plot.data$high
plot.data$varname <- factor(plot.data$varname, levels=c("1-4 killed", "5-9 killed",
                                                   "10 or more killed"))

theme.arg <-  theme(panel.background=element_blank(),
                    panel.border=element_rect(colour = "black", fill=NA),
                    axis.text=element_text(color="black"))

library(ggplot2)
limits <- aes(ymax = plot.data$high, ymin= plot.data$low)
plot <-   ggplot(plot.data, aes(x=factor(pts), y=means, color=varname)) +
    geom_point(position=position_dodge(width=0.3)) +
        geom_errorbar(aes(ymin=low, ymax=high),
                      width=0.05, position=position_dodge(width=0.3)) +
            geom_hline(yintercept=0, linetype="dotted")+
            facet_wrap(~prev.cat, nrow=2) +
                    labs(x = "", y = "Change in predicted probability (%)") +
                        theme.arg + theme(axis.title.x = element_blank()) +
                            scale_color_manual("number of journalists killed \nin the year before",
                                               labels=c("1-4", "5-9", "10 or more"),
                                               values=c("brown", "red", "orange")) +
                   theme(legend.position="bottom")

plot
ggsave(plot=plot, file="graphs/pts-pred-prob-categories-t-1.pdf", width=10, height=10.5)
