# Supplementary material for: Canaries in a coal-mine? What the killings of journalists tell us about future repression
Source: J Peace Res. 2017 Feb 21;54(2):157–74. doi: 10.1177/0022343316680859 (PMC5427995; doi:10.1177/0022343316680859)
Supplement: Supplementary material [file count-journ-analysis.R]

library(ordinal)
library(data.table)
library(texreg)
theme.arg <-  theme(panel.background=element_blank(),
                    panel.border=element_rect(colour = "black", fill=NA),
                    axis.text=element_text(color="black"))

load("data/analysis-data.Rdata")
dim(data)

## excluding journalism variable 
fm.nojourn.base <- clm(factor(pts) ~   l.pts_2 + l.pts_3 + l.pts_4 + l.pts_5 + l.polity2plus + l.lpop + l.lrgdp + armedconf, data=data, link="probit")
summary(fm.nojourn.base)

## alljourn
fm.alljourn.base <- clm(factor(pts) ~  lag.alljourn + lag.alljourn2 +
                            l.pts_2 + l.pts_3 + l.pts_4 + l.pts_5 + l.polity2plus + l.lpop + l.lrgdp + armedconf, data=data, link="probit")
summary(fm.alljourn.base)

## state
fm.state.base <- clm(factor(pts) ~  lag.state + lag.state2  + l.pts_2 + l.pts_3 + l.pts_4 + l.pts_5 + l.polity2plus + l.lpop + l.lrgdp + armedconf, data=data, link="probit")
summary(fm.state.base)

## stateunknown
fm.stateunknown.base <- clm(factor(pts) ~  lag.stateunknown + lag.stateunknown2  +  
                                l.pts_2 + l.pts_3 + l.pts_4 + l.pts_5 + l.polity2plus + l.lpop + l.lrgdp + armedconf, data=data, link="probit")
summary(fm.stateunknown.base)

## unknown
fm.unknown.base <- clm(factor(pts) ~  lag.unknown + lag.unknown2 + 
                           l.pts_2 + l.pts_3 + l.pts_4 + l.pts_5 + l.polity2plus + l.lpop + l.lrgdp + armedconf, data=data, link="probit")
summary(fm.unknown.base)

## polgroup
fm.polgroup.base <- clm(factor(pts) ~  lag.polgroup + lag.polgroup2 + 
                            l.pts_2 + l.pts_3 + l.pts_4 + l.pts_5 + l.polity2plus + l.lpop + l.lrgdp + armedconf, data=data, link="probit")
summary(fm.polgroup.base)

## other
fm.other.base <- clm(factor(pts) ~  lag.other + lag.other2 + 
                         l.pts_2 + l.pts_3 + l.pts_4 + l.pts_5 + l.polity2plus + l.lpop + l.lrgdp + armedconf, data=data, link="probit")
summary(fm.other.base)

## including only ldv=2, ldv=3 interactions 
fm.alljourn.ldvs23 <- clm(factor(pts) ~  lag.alljourn + lag.alljourn2  + lag.alljourn*l.pts_2 + lag.alljourn*l.pts_3 + l.pts_4 + l.pts_5  + l.polity2plus + l.lpop + l.lrgdp + armedconf, data=data, link="probit")
summary(fm.alljourn.ldvs23)

modelnames <- c("Baseline","All killed", "State", "State + unconfirmed",
                "Unconfirmed","Pol. group", "Nonpol. group", "Interaction")
coefnames <- c("LDV = 2","LDV = 3", "LDV = 4", "LDV = 5",
               "Polity2", "Log pop", "Log GDP pc.","Armed conflict",
               "Threshold 1|2", "Threshold 2|3", "Threshold 3|4", "Threshold 4|5",
               "All killed (t-1)", "All killed (t-2)",
               "State perp (t-1)", "State perp (t-2)",
               "State \\& unconfirmed (t-1)", "State \\& unconfirmed (t-2)",
               "Unconfirmed (t-1)", "Unconfirmed (t-2)" ,
               "Pol. group (t-1)", "Pol. group (t-2)",
               "Nonpol. group (t-1)", "Nonpol. group (t-2)",
               "All killed (t-1)*LDV=2", "All killed (t-1)*LDV=3"
               )

texreg(list(fm.nojourn.base, fm.alljourn.base, fm.state.base,
            fm.stateunknown.base, fm.unknown.base,
            fm.polgroup.base, fm.other.base, fm.alljourn.ldvs23), table = FALSE,
       custom.coef.names=coefnames,
       reorder.coef=c(13:26,1:12),
       caption="State repression and number of journalist killings in previous years,
by perpetrator.",
       custom.note="Ordered probit regression", custom.model.name=modelnames, scriptsize=TRUE,
       file="tables/oprobit-regression-count-perps.tex", stars = c(0.001, 0.01, 0.05, 0.1),
       symbol = "+",
       label="count:perps")


###### make a table of baseline model and models which include more than one-year lags
## baseline alljourn 
fm.alljourn.base <- clm(factor(pts) ~  lag.alljourn +  l.pts_2 + l.pts_3 + l.pts_4 + l.pts_5 + l.polity2plus + l.lpop + l.lrgdp + armedconf, data=data, link="probit")
summary(fm.alljourn.base)

## alljourn + lag2 
fm.alljourn.L2 <- clm(factor(pts) ~  lag.alljourn + lag.alljourn2 + l.pts_2 + l.pts_3 + l.pts_4 + l.pts_5 + l.polity2plus + l.lpop + l.lrgdp + armedconf, data=data, link="probit")
summary(fm.alljourn.L2)

## alljourn + lag2 + lag3
fm.alljourn.L3 <- clm(factor(pts) ~  lag.alljourn + lag.alljourn2 + lag.alljourn3 + l.pts_2 + l.pts_3 + l.pts_4 + l.pts_5 + l.polity2plus + l.lpop + l.lrgdp + armedconf, data=data, link="probit")
summary(fm.alljourn.L3)

## alljourn + lag2 + lag3 + lag4
fm.alljourn.L4 <- clm(factor(pts) ~  lag.alljourn + lag.alljourn2 + lag.alljourn3 +lag.alljourn4 + l.pts_2 + l.pts_3 + l.pts_4 + l.pts_5 + l.polity2plus + l.lpop + l.lrgdp + armedconf, data=data, link="probit")
summary(fm.alljourn.L4)

## alljourn + lag2 + lag3 + lag4 + lag5
fm.alljourn.L5 <- clm(factor(pts) ~  lag.alljourn + lag.alljourn2 + lag.alljourn3 + lag.alljourn4 + lag.alljourn5+ l.pts_2 + l.pts_3 + l.pts_4 + l.pts_5 + l.polity2plus + l.lpop + l.lrgdp + armedconf, data=data, link="probit")
summary(fm.alljourn.L5)


modelnames <- c("baseline","1-yr lag", "2-yr lags", "3-yr lags", "4-yr lags","5-yr lags")
coefnames <- c("LDV = 2","LDV = 3", "LDV = 4", "LDV = 5",
               "Polity2", "Log pop", "Log GDP pc.","Armed conflict",
               "Threshold 1|2", "Threshold 2|3", "Threshold 3|4", "Threshold 4|5",
               "All killed (t-1)", "All killed (t-2)", "All killed (t-3)",
               "All killed (t-4)", "All killed (t-5)"
               )

texreg(list(fm.nojourn.base, fm.alljourn.base,fm.alljourn.L2, fm.alljourn.L3, fm.alljourn.L4, fm.alljourn.L5), table = FALSE,
       custom.coef.names=coefnames,
       reorder.coef=c(13:17,1:12),
       caption="State repression and number of journalist killings in previous years.",
       custom.note="Ordered probit regression", custom.model.name=modelnames, scriptsize=TRUE,
       file="tables/oprobit-regression-count-lags.tex", stars = c(0.001, 0.01, 0.05, 0.1),
       symbol = "+",
       label="count:lags:table")


#### now compare baseline model to interaction models
## baseline state 
fm.alljourn.base <- clm(factor(pts) ~  lag.alljourn + lag.alljourn2 +  l.pts_2 + l.pts_3 + l.pts_4 + l.pts_5 + l.polity2plus + l.lpop + l.lrgdp + armedconf, data=data, link="probit")
summary(fm.alljourn.base)

## interaction with LDV=2
fm.alljourn.ldv2 <- clm(factor(pts) ~  lag.alljourn + lag.alljourn2 + lag.alljourn*l.pts_2 + l.pts_2 + l.pts_3 + l.pts_4 + l.pts_5 + l.polity2plus + l.lpop + l.lrgdp + armedconf, data=data, link="probit")
summary(fm.alljourn.ldv2)

## interaction with LDV=3
fm.alljourn.ldv3 <- clm(factor(pts) ~  lag.alljourn + lag.alljourn2 +  lag.alljourn*l.pts_3 + l.pts_2 + l.pts_3 + l.pts_4 + l.pts_5 + l.polity2plus + l.lpop + l.lrgdp + armedconf, data=data, link="probit")
summary(fm.alljourn.ldv3)

## interaction with LDV=4
fm.alljourn.ldv4 <- clm(factor(pts) ~  lag.alljourn + lag.alljourn2 + lag.alljourn*l.pts_4 + l.pts_2 + l.pts_3 + l.pts_4 + l.pts_5+  l.polity2plus + l.lpop + l.lrgdp + armedconf, data=data, link="probit")
summary(fm.alljourn.ldv4)

## including only ldv=2, ldv=3 interactions 
fm.alljourn.ldvs23 <- clm(factor(pts) ~  lag.alljourn + lag.alljourn2  + lag.alljourn*l.pts_2 + lag.alljourn*l.pts_3 + l.pts_4 + l.pts_5  + l.polity2plus + l.lpop + l.lrgdp + armedconf, data=data, link="probit")
summary(fm.alljourn.ldvs23)

## including only ldv=3, ldv=34 interactions 
fm.alljourn.ldvs34 <- clm(factor(pts) ~  lag.alljourn + lag.alljourn2  + l.pts_2 + lag.alljourn*l.pts_3 + lag.alljourn*l.pts_4 + l.pts_5  + l.polity2plus + l.lpop + l.lrgdp + armedconf, data=data, link="probit")
summary(fm.alljourn.ldvs34)

modelnames <- c("base", "prev PTS=2", "prev PTS=3", "prev PTS=4", "prev PTS=2 3", "prev PTS=3 4")
coefnames <- c("All killed (t-1)", "All killed (t-2)", 
               "LDV = 2","LDV = 3", "LDV = 4", "LDV = 5",
               "Polity2", "Log pop", "Log GDP pc.","Armed conflict",
               "Threshold 1|2", "Threshold 2|3", "Threshold 3|4", "Threshold 4|5",
               "All killed (t-1)*LDV=2","All killed (t-1)*LDV=3", "All killed (t-1)*LDV=4"
               )


texreg(list(fm.alljourn.base, fm.alljourn.ldv2, fm.alljourn.ldv3, fm.alljourn.ldv4,
            fm.alljourn.ldvs23, fm.alljourn.ldvs34),
       table = FALSE,
       custom.coef.names=coefnames,
       reorder.coef=c(1:2, 15:17, 3:14),
       caption="State repression and number of journalist killings in previous years,
interaction models.",
       custom.note="Ordered probit regression", custom.model.name=modelnames, scriptsize=TRUE,
       file="tables/oprobit-regression-count-interactions.tex", stars = c(0.001, 0.01, 0.05, 0.1),
       symbol = "+", label="count:interaction")
