# Supplementary material for: Canaries in a coal-mine? What the killings of journalists tell us about future repression
Source: J Peace Res. 2017 Feb 21;54(2):157–74. doi: 10.1177/0022343316680859 (PMC5427995; doi:10.1177/0022343316680859)
Supplement: Supplementary material [file descriptive-graphs.R]

start.date <- 2002
end.date <- 2013
library(data.table)
library(reshape)
library(ggplot2)
theme.arg <-  theme(panel.background=element_blank(),
                    panel.border=element_rect(colour = "black", fill=NA),
                    axis.text=element_text(color="black"))
load("data/journalist-data-incl-pts.Rdata")


data <- d[ Year >= start.date & Year <= end.date &
             perp.cat!="accident",]
data[, cnt := 1]
pts.byyear = data[, list(alljourn =sum(cnt[perp.cat!="accident"])),
    by=list(year=Year, pts)]
pts.byyear = pts.byyear[order(year),]
pts.byyear = pts.byyear[order(pts),]
yearseq <- data.frame(year=rep(seq(2002, 2013),5),
                      pts=c(rep(1,12),rep(2,12),rep(3,12),rep(4,12), rep(5,12)))
pts.byyear <- merge(yearseq, pts.byyear, by=c("year","pts"), all=T)
pts.byyear$alljourn <- ifelse(is.na(pts.byyear$alljourn), 0,
                                  pts.byyear$alljourn) 

plot <- ggplot(pts.byyear, aes(x=year, y=alljourn, fill=as.factor(pts))) +
    geom_bar(stat="identity", position="dodge", width=.75, color="grey")+
        scale_fill_manual("Political Terror", labels=c(1,2,3,4,5), values=c("black","darkred","red", "orange", "yellow"))+
             xlab("") + ylab("Journalists killed") +
    scale_x_continuous(limits=c(2001, 2013.8),
                       breaks=seq(2002, 2013, 2)) +
                                               theme.arg + theme(legend.position="bottom")
ggsave(plot=plot, file="graphs/journalist-by-year-pts.pdf", width=7, height=5)

### journalists killed per category and whether there was armed conflict or not in that year

pts.journ = data[, list(alljourn =sum(cnt[perp.cat!="accident"])),
    by=list(pts=pts, conflict=factor(armedconf))]
pts.journ <- pts.journ[order(conflict),]
plot <- ggplot(pts.journ, aes(x=pts, y=alljourn, fill=conflict)) +
    geom_bar(stat="identity", position="stack", width=.5)+
        scale_fill_manual("Armed conflict", labels=c("no","yes"), values=c("red","yellow"))+
             xlab("Political Terror Scale") + ylab("Journalists killed") +
                 theme.arg + theme(legend.position="bottom")
ggsave(plot=plot, file="graphs/journalist-by-conflict-pts.pdf", width=5, height=5)

### by perpetrator and nationality, and whether or not the journalist was killed in a year of armed conflict or not

byperp.foreign.war <- d[!is.na(gwno) &
                        Year >= start.date & Year <= end.date,
             list(State= sum(perp.cat=="state"),
                  Unconfirmed= sum(perp.cat=="unknown"),
                  Nonstate_political= sum(perp.cat=="non-state"),
                  Nonstate_criminal = sum(perp.cat=="other")),
                        by=list(Conflict=armedconf, Nationality = Foreigner)]

byperp.foreign.war[, Nationality := ifelse(Nationality=="yes", "International journalists",
                                     "National journalists")]
byperp.foreign.war[, Conflict := ifelse(Conflict==1, "During conflict year", "No conflict in that year")]

total <- as.data.frame(byperp.foreign.war[,list(Conflict="Total",
                                  State=sum(State), Unconfirmed=sum(Unconfirmed),
                                  Nonstate_political=sum(Nonstate_political),
                                  Nonstate_criminal=sum(Nonstate_criminal)),
                            by=list(Nationality)])

byperp.foreign.war <- as.data.frame(byperp.foreign.war[order(Conflict),])
byperp.foreign.war <- rbind(byperp.foreign.war, total)


colnames(byperp.foreign.war) <- gsub("_", "/\n", colnames(byperp.foreign.war))

plot.data <- melt(byperp.foreign.war, id=c("Conflict", "Nationality"))

plot <- ggplot(data=plot.data, aes(x=variable, y=value, fill=Nationality)) +
    geom_bar(stat="identity", position="stack", width=.25, size=.2) +
    facet_wrap(~Conflict) + xlab("Perpetrator") + ylab("Journalists killed")+
    scale_fill_manual("", labels=c("International journalists", "National journalists"),
                   values=c("red","yellow"))+
    theme.arg + theme(axis.text=element_text(size=10), legend.position="bottom")
ggsave(plot=plot, file="graphs/cnts-by-perp-nationality-conflict.pdf", width=10, height=3.5)
