# Supplementary material for: Canaries in a coal-mine? What the killings of journalists tell us about future repression
Source: J Peace Res. 2017 Feb 21;54(2):157–74. doi: 10.1177/0022343316680859 (PMC5427995; doi:10.1177/0022343316680859)
Supplement: Supplementary material [file maps.R]

library(data.table)
library(reshape)
library(ggplot2)
library(cshapes)
library(RColorBrewer)
library(reshape)
library(maptools)
library(gpclib)
make_map <- function(data, plottitle, hicol, lowcol) {
   map <- ggplot(data) +
       aes(long, lat, group=group) +
      coord_equal() +
      geom_polygon(aes(fill=killed), color="black", size=.25)+
      ggtitle(plottitle) +
      theme_minimal() +
      scale_x_continuous(expand=c(0,0)) +
      scale_y_continuous(expand=c(0,0)) +
          scale_fill_continuous(name="", low=lowcol,
                                high=hicol, na.value = "grey90")+
      theme(plot.title=element_text(size=10),
            legend.title=element_text(size=7),
            legend.text=element_text(size=7),
            axis.line=element_blank(),
            axis.text.x=element_blank(),
            axis.text.y=element_blank(),
            axis.ticks=element_blank(),
            axis.title.x=element_blank(),
            axis.title.y=element_blank(),
            panel.background = element_blank(),
            panel.border=element_blank(),
            panel.grid.major=element_blank(),
            panel.grid.minor=element_blank(),
            plot.background=element_blank(),
            plot.margin=unit(c(-10,0,-10,0), "cm")
                                  )
  return(map)
} 

theme.arg <-  theme(panel.background=element_blank(),
                    panel.border=element_rect(colour = "black", fill=NA),
                    axis.text=element_text(color="black"))

load("data/analysis-data.Rdata") 

gpclibPermit()
cshp.2012 <- cshp(date=as.Date("2012-01-01"), useGW=TRUE)

polygon_IDs <- sapply(cshp.2012@polygons, slot, 'ID')
cshp.2012@data$reg <- cshp.2012@data$GWCODE
df <- fortify(cshp.2012, region='reg')

start.year <- 2002
end.year <- 2013

sumjourn <- data[year>=start.year & year<=end.year , list(killed = sum(alljourn, na.rm=T)), by=list(id=gwno)]
mapdata = join(df, sumjourn, by="id")

mapdata$killed[mapdata$killed==0] <- NA
### makes our world map295
map <- make_map(mapdata, "", "red", "yellow")
## "Reported journalist killings 2002-2013"
fornames <-    data[year>=start.year & year<=end.year , list(killed = sum(alljourn, na.rm=T)),
                    by=list(id=country)]
fornames <- fornames[order(killed, decreasing=TRUE),]
ggsave(plot=map, file="graphs/worldmap-allkillings.pdf", width=8, height=4)
