# Supplementary material for: Canaries in a coal-mine? What the killings of journalists tell us about future repression
Source: J Peace Res. 2017 Feb 21;54(2):157–74. doi: 10.1177/0022343316680859 (PMC5427995; doi:10.1177/0022343316680859)
Supplement: Supplementary material [file prediction.R]

library(MASS)
library(ggplot2)
library(data.table)
library(verification)
library(xtable)

load("data/analysis-data.Rdata")

data[, pts := factor(pts, ordered=TRUE)]

df <- data[, list(l.pts, pts, pts.worse, year, lag.alljourn , lag.alljourn2 , lag.alljourn3 , l.pts_2, l.pts_3 , l.pts_4, l.pts_5, l.polity2plus, l.lpop , l.lrgdp , armedconf, gwno, country)]
df <- na.omit(df)


make.rps.correctly.pred <- function(outofsample.years, start.year) {
   
   trainingdata <- as.data.frame(df[year<outofsample.years & year>=start.year,])
   predata <- as.data.frame(df[year>=outofsample.years,]) 
   
   ## actual model
   fm1.pre <- polr(pts ~  lag.alljourn + lag.alljourn2 + l.polity2plus +
                           lag.alljourn*l.pts_2 + lag.alljourn*l.pts_3 +
                               l.pts_4 + l.pts_5 + armedconf
                   + l.lpop + l.lrgdp, data=trainingdata, method="probit", Hess=TRUE)
   coefnames <- names(fm1.pre$model[,-1])
   ## give me probabilistic predictions
   fm1.predict <- cbind(predata$pts,  predict(fm1.pre, predata[,coefnames], type = "prob"))
   ## give me categorial predictions
   fm1.cat.pred <- data.frame(cbind(predata[,c("year", "country", "pts")],
                                    fm1.pred=predict(fm1.pre, predata[,coefnames])))
   fm1.cat.pred$pts <- as.numeric(as.character(fm1.cat.pred$pts))
   fm1.cat.pred$fm1.pred <- as.numeric(as.character(fm1.cat.pred$fm1.pred))
   ## give me a dataframe of the wrong predicted
   fm1.wrong.pred <- fm1.cat.pred[fm1.cat.pred$pts!=fm1.cat.pred$fm1.pred,]
   fm1.correct <- as.data.frame(table(fm1.cat.pred$pts==fm1.cat.pred$fm1.pred))
   ## RPS
   fm1.rps <- rps(fm1.predict[,1], fm1.predict[,2:6])
   
   ## baseline model
   fm0.pre <- polr(pts ~ l.pts_2 + l.pts_3 + l.pts_4 + l.pts_5 + armedconf + l.polity2plus + l.lpop +
                       l.lrgdp, data=trainingdata, method="probit", Hess=TRUE)
   coefnames <- names(fm0.pre$model[,-1])
   ## give me probabilistic predictions
   fm0.predict <- cbind(predata$pts,  predict(fm0.pre, predata[,coefnames], type = "prob"))
   ## give me categorial predictions
   fm0.cat.pred <- data.frame(cbind(predata[,c("year", "country", "l.pts", "pts", "pts.worse",
                                               "lag.alljourn", "lag.alljourn2")],
                                    fm0.pred=predict(fm0.pre, predata[,coefnames])))
   fm0.cat.pred$pts <- as.numeric(as.character(fm0.cat.pred$pts))
   fm0.cat.pred$fm0.pred <- as.numeric(as.character(fm0.cat.pred$fm0.pred))
   ## give me a dataframe of the wrong predicted
   fm0.wrong.pred <- fm0.cat.pred[fm0.cat.pred$pts!=fm0.cat.pred$fm0.pred,]
   fm0.correct <- as.data.frame(table(fm0.cat.pred$pts==fm0.cat.pred$fm0.pred))
   ## RPS
   fm0.rps <- rps(fm0.predict[,1], fm0.predict[,2:6])

   ## give me a dataframe that  lists the predictions my model got right, that the baseline didn't get right
   tmp <- merge(fm0.wrong.pred, fm1.wrong.pred, by=c("year", "country", "pts"), all=TRUE)
   fm1.right <- tmp[is.na(tmp$fm1.pred),]
   
   output <- list(predictions=unique(predata$year), start.year=start.year,
       fm1.correctly.predicted=fm1.correct, fm1.rps=fm1.rps$rps,
                  fm0.correctly.predicted=fm0.correct, fm0.rps=fm0.rps$rps, improved.pred=fm1.right)
   return(output)
}

m12 <- make.rps.correctly.pred(2012, 2004)

predict.table <- data.frame(c("wrong", "correct"),
                            m12$fm1.correctly.predicted[,2], m12$fm0.correctly.predicted[,2])
names(predict.table) <- c("prediction", "journalists", "baseline")
print(xtable(predict.table, caption="Number of correct/false predictions made with and without inclusion of information on journalists killed in previous years"), file="tables/prediction-table.tex",floating=TRUE,
      table.placement="H", include.rownames=FALSE)

improved.pred <- data.table(m12$improved.pred)
improved.pred <- improved.pred[, list(Year=year, Country=country, lag_PTS=l.pts, PTS=pts, baseline=fm0.pred)]

print(xtable(improved.pred, digits=0, caption="Improved predictions through inclusion of information on journalists killed in previous years"), file="tables/improved-pred.tex",floating=TRUE,
      table.placement="H", include.rownames=FALSE)
