# Supplementary material for: Canaries in a coal-mine? What the killings of journalists tell us about future repression
Source: J Peace Res. 2017 Feb 21;54(2):157–74. doi: 10.1177/0022343316680859 (PMC5427995; doi:10.1177/0022343316680859)
Supplement: Supplementary material [file rank-probability-scores.R]

library(MASS)
library(ggplot2)
library(data.table)
library(verification)

make.rps <- function(model, testdata) {
   coefnames <- names(model$model[,-1])
   ## give me probabilistic predictions
   model.predict <- predict(model, testdata[,coefnames], type = "prob") 
   ## RPS
   rps <- rps(testdata$pts, model.predict)
   return(rps$rps)
}

## still doing ordinal analysis, difference in number of journalists killed as main IV
load("data/analysis-data.Rdata")
dim(data)


## make categorical variable: 0, 1-4, 5-9, 10 or more
data[, lag.alljourn.cat := cut(lag.alljourn, breaks=c(0, 1, 5, 10, 100), right=FALSE,
                               labels=c("0", "1-4", "5-9", ">=10"))]
data[, lag.alljourn.cat2 := cut(lag.alljourn2, breaks=c(0, 1, 5, 10, 100), right=FALSE,
                               labels=c("0", "1-4", "5-9", ">=10"))]
data[, lag.alljourn.cat3 := cut(lag.alljourn3, breaks=c(0, 1, 5, 10, 100), right=FALSE,
                             labels=c("0", "1-4", "5-9", ">=10"))]

## make categorical variable for stateunknown: 0, 1-4, 5-9, 10 or more
data[, lag.stateunknown.cat := cut(lag.stateunknown, breaks=c(0, 1, 5, 10, 100), right=FALSE,
                               labels=c("0", "1-4", "5-9", ">=10"))]
data[, lag.stateunknown.cat2 := cut(lag.stateunknown2, breaks=c(0, 1, 5, 10, 100), right=FALSE,
                               labels=c("0", "1-4", "5-9", ">=10"))]
data[, lag.stateunknown.cat3 := cut(lag.stateunknown3, breaks=c(0, 1, 5, 10, 100), right=FALSE,
                             labels=c("0", "1-4", "5-9", ">=10"))]


### diff for alljourn
setkey(data,gwno)
data[, alljournd.diff:=c(NA,diff(alljournd)),by=gwno]
## lag diff
data[, lag.alljournd.diff :=  c(NA, alljournd.diff[-.N]), by=gwno]
data[, lag.alljournd.diff2 :=  c(NA, lag.alljournd.diff[-.N]), by=gwno]
data[, lag.alljournd.diff3 :=  c(NA, lag.alljournd.diff2[-.N]), by=gwno]
## lag diff -> only when it get's worse -> change from zero to at least one journalist killed
data[, lag.alljournd.diff :=  ifelse(lag.alljournd.diff==1,1,0)]
data[, lag.alljournd.diff2 := ifelse(lag.alljournd.diff2==1,1,0)]
data[, lag.alljournd.diff3 := ifelse(lag.alljournd.diff3==1,1,0)]

## so as an example let's look at the categorical journalist measure:
data[, pts := factor(pts, ordered=TRUE)]


## Different data subsets

### excluding major conflict years
major.years <- data[major==1,list(year=min(year)), by=gwno]
data$drop.major <- 0
for (i in (1:nrow(major.years))) {
    data[gwno== major.years$gwno[i] & year >= major.years$year[i] , drop.major := 1 ]
 }

### excluding all armed conflict
armedconf.years <- data[armedconf==1,list(year=min(year)), by=gwno]
data$drop.armedconf <- 0
for (i in (1:nrow(armedconf.years))) {
    data[gwno== armedconf.years$gwno[i] & year >= armedconf.years$year[i] ,
         drop.armedconf := 1 ]
 }

### excluding intrastate conflict conflict
intra.years <- data[intra==1,list(year=min(year)), by=gwno]
data$drop.intra <- 0
for (i in (1:nrow(intra.years))) {
    data[gwno== intra.years$gwno[i] & year >= intra.years$year[i] ,
         drop.intra := 1 ]
    }


df <- data[, list(l.pts, pts, pts.worse, year,
                  lag.alljourn , lag.alljourn2 , lag.alljourn3,
                  lag.alljourn.cat, lag.alljourn.cat2, lag.alljourn.cat3,
                  lag.alljournd.diff, lag.alljournd.diff2,
                  lag.stateunknown, lag.stateunknown2, lag.stateunknown3,
                  lag.stateunknown.cat, lag.stateunknown.cat2, lag.stateunknown.cat3,
                  l.pts_2, l.pts_3 , l.pts_4, l.pts_5, l.polity2plus, l.lpop , l.lrgdp ,
                  armedconf, gwno, country,
                  drop.intra, drop.major, drop.armedconf)]
df <- na.omit(as.data.frame(df))

#### out-of-sample predictions

### define training and test data
start.year <- 2006
outofsample.years <- 2012
trainingdata <- as.data.frame(df[df$year<outofsample.years & df$year>start.year,])
testdata <- as.data.frame(df[df$year>=outofsample.years,]) 

## full sample
full.sample <- list()
fm.full.1 <- polr(factor(pts) ~  l.pts_2 + l.pts_3 + l.pts_4 + l.pts_5 + l.polity2plus + l.lpop + l.lrgdp + armedconf, data=trainingdata, method="probit", Hess=TRUE)
full.sample[["Baseline"]] <- make.rps(fm.full.1, testdata)

fm.full.2 <- polr(factor(pts) ~  lag.alljourn + l.pts_2 + l.pts_3 + l.pts_4 + l.pts_5 + l.polity2plus + l.lpop + l.lrgdp + armedconf, data=trainingdata, method="probit", Hess=TRUE)
full.sample[["1-yr lag"]] <- make.rps(fm.full.2, testdata)

fm.full.3 <- polr(factor(pts) ~  lag.alljourn + lag.alljourn2 + l.pts_2 + l.pts_3 + l.pts_4 + l.pts_5 + l.polity2plus + l.lpop + l.lrgdp + armedconf, data=trainingdata, method="probit", Hess=TRUE)
full.sample[["2-yr lag"]] <- make.rps(fm.full.3, testdata)

fm.full.4 <- polr(factor(pts) ~ lag.alljourn + lag.alljourn2 + lag.alljourn3 + l.pts_2 + l.pts_3 + l.pts_4 + l.pts_5 + l.polity2plus + l.lpop + l.lrgdp + armedconf, data=trainingdata, method="probit", Hess=TRUE)
full.sample[["3-yr lag"]] <- make.rps(fm.full.4, testdata)

fm.full.5 <- polr(factor(pts) ~  lag.alljourn + lag.alljourn2 + lag.alljourn3 +
                      lag.alljourn*l.pts_2 + lag.alljourn*l.pts_3 +
                          l.pts_4 + l.pts_5  + l.polity2plus + l.lpop +
                              l.lrgdp + armedconf, data=trainingdata, method="probit", Hess=TRUE)
full.sample[['Interaction']] <- make.rps(fm.full.5, testdata)

fm.full.6 <- polr(factor(pts) ~ lag.alljourn.cat +
                      l.pts_2 + l.pts_3 + l.pts_4 + l.pts_5 + l.polity2plus + l.lpop +
                          l.lrgdp + armedconf,
                  data=trainingdata, method="probit", Hess=TRUE)
full.sample[['Thresholds']] <- make.rps(fm.full.6, testdata)

## full sample - only journs killed by state or unknown
full.stateunkown.sample <- list()
fm.full.stateunkown.1 <- polr(factor(pts) ~  l.pts_2 + l.pts_3 + l.pts_4 + l.pts_5 + l.polity2plus + l.lpop + l.lrgdp + armedconf, data=trainingdata, method="probit", Hess=TRUE)
full.stateunkown.sample[["Baseline"]] <- make.rps(fm.full.stateunkown.1, testdata)

fm.full.stateunkown.2 <- polr(factor(pts) ~  lag.stateunknown + l.pts_2 + l.pts_3 + l.pts_4 + l.pts_5 + l.polity2plus + l.lpop + l.lrgdp + armedconf, data=trainingdata, method="probit", Hess=TRUE)
full.stateunkown.sample[["1-yr lag"]] <- make.rps(fm.full.stateunkown.2, testdata)

fm.full.stateunkown.3 <- polr(factor(pts) ~  lag.stateunknown + lag.stateunknown2 + l.pts_2 + l.pts_3 + l.pts_4 + l.pts_5 + l.polity2plus + l.lpop + l.lrgdp + armedconf, data=trainingdata, method="probit", Hess=TRUE)
full.stateunkown.sample[["2-yr lag"]] <- make.rps(fm.full.stateunkown.3, testdata)

fm.full.stateunkown.4 <- polr(factor(pts) ~ lag.stateunknown + lag.stateunknown2 + lag.stateunknown3 + l.pts_2 + l.pts_3 + l.pts_4 + l.pts_5 + l.polity2plus + l.lpop + l.lrgdp + armedconf, data=trainingdata, method="probit", Hess=TRUE)
full.stateunkown.sample[["3-yr lag"]] <- make.rps(fm.full.stateunkown.4, testdata)

fm.full.stateunkown.5 <- polr(factor(pts) ~  lag.stateunknown + lag.stateunknown2 + lag.stateunknown3 +
                      lag.stateunknown*l.pts_2 + lag.stateunknown*l.pts_3 +
                          l.pts_4 + l.pts_5  + l.polity2plus + l.lpop +
                              l.lrgdp + armedconf, data=trainingdata, method="probit", Hess=TRUE)
full.stateunkown.sample[['Interaction']] <- make.rps(fm.full.stateunkown.5, testdata)

fm.full.stateunkown.6 <- polr(factor(pts) ~ lag.stateunknown.cat +
                      l.pts_2 + l.pts_3 + l.pts_4 + l.pts_5 + l.polity2plus + l.lpop +
                          l.lrgdp + armedconf,
                  data=trainingdata, method="probit", Hess=TRUE)
full.stateunkown.sample[['Thresholds']] <- make.rps(fm.full.stateunkown.6, testdata)


## without intrastate conflict
trainingdata <- as.data.frame(df[df$year<outofsample.years & df$year>start.year
                                & df$drop.intra==0,])
testdata <- as.data.frame(df[df$year>=outofsample.years
                            &  df$drop.intra==0,]) 
intra.sample <- list()
fm.intra.1 <- polr(factor(pts) ~  l.pts_2 + l.pts_3 + l.pts_4 + l.pts_5 + l.polity2plus + l.lpop + l.lrgdp, data=trainingdata, method="probit", Hess=TRUE)
intra.sample[["Baseline"]] <- make.rps(fm.intra.1, testdata)

fm.intra.2 <- polr(factor(pts) ~  lag.alljourn + l.pts_2 + l.pts_3 + l.pts_4 + l.pts_5 + l.polity2plus + l.lpop + l.lrgdp, data=trainingdata, method="probit", Hess=TRUE)
intra.sample[["1-yr lag"]] <- make.rps(fm.intra.2, testdata)

fm.intra.3 <- polr(factor(pts) ~  lag.alljourn + lag.alljourn2 + l.pts_2 + l.pts_3 + l.pts_4 + l.pts_5 + l.polity2plus + l.lpop + l.lrgdp, data=trainingdata, method="probit", Hess=TRUE)
intra.sample[["2-yr lag"]] <- make.rps(fm.intra.3, testdata)

fm.intra.4 <- polr(factor(pts) ~ lag.alljourn + lag.alljourn2 + lag.alljourn3 + l.pts_2 + l.pts_3 + l.pts_4 + l.pts_5 + l.polity2plus + l.lpop + l.lrgdp, data=trainingdata, method="probit", Hess=TRUE)
intra.sample[["3-yr lag"]] <- make.rps(fm.intra.4, testdata)


intra.sample[['Interaction']] <- NA

fm.intra.6 <- polr(factor(pts) ~ lag.alljourn.cat +
                      l.pts_2 + l.pts_3 + l.pts_4 + l.pts_5 + l.polity2plus + l.lpop +
                          l.lrgdp,
                  data=trainingdata, method="probit", Hess=TRUE)
intra.sample[['Thresholds']] <- make.rps(fm.intra.6, testdata)


## without major conflict
trainingdata <- as.data.frame(df[df$year<outofsample.years & df$year>start.year
                                & df$drop.major==0,])
testdata <- as.data.frame(df[df$year>=outofsample.years
                            &  df$drop.major==0,]) 
major.sample <- list()
fm.major.1 <- polr(factor(pts) ~  l.pts_2 + l.pts_3 + l.pts_4 + l.pts_5 + l.polity2plus + l.lpop + l.lrgdp + armedconf, data=trainingdata, method="probit", Hess=TRUE)
major.sample[["Baseline"]] <- make.rps(fm.major.1, testdata)

fm.major.2 <- polr(factor(pts) ~  lag.alljourn + l.pts_2 + l.pts_3 + l.pts_4 + l.pts_5 + l.polity2plus + l.lpop + l.lrgdp + armedconf, data=trainingdata, method="probit", Hess=TRUE)
major.sample[["1-yr lag"]] <- make.rps(fm.major.2, testdata)

fm.major.3 <- polr(factor(pts) ~  lag.alljourn + lag.alljourn2 + l.pts_2 + l.pts_3 + l.pts_4 + l.pts_5 + l.polity2plus + l.lpop + l.lrgdp + armedconf, data=trainingdata, method="probit", Hess=TRUE)
major.sample[["2-yr lag"]] <- make.rps(fm.major.3, testdata)

fm.major.4 <- polr(factor(pts) ~ lag.alljourn + lag.alljourn2 + lag.alljourn3 + l.pts_2 + l.pts_3 + l.pts_4 + l.pts_5 + l.polity2plus + l.lpop + l.lrgdp + armedconf, data=trainingdata, method="probit", Hess=TRUE)
major.sample[["3-yr lag"]] <- make.rps(fm.major.4, testdata)

fm.major.5 <- polr(factor(pts) ~  lag.alljourn + lag.alljourn2 + lag.alljourn3 +
                      lag.alljourn*l.pts_2 + lag.alljourn*l.pts_3 +
                          l.pts_4 + l.pts_5  + l.polity2plus + l.lpop +
                              l.lrgdp + armedconf, data=trainingdata, method="probit", Hess=TRUE)
major.sample[['Interaction']] <- make.rps(fm.major.5, testdata)

fm.major.6 <- polr(factor(pts) ~ lag.alljourn.cat +
                      l.pts_2 + l.pts_3 + l.pts_4 + l.pts_5 + l.polity2plus + l.lpop +
                          l.lrgdp + armedconf,
                  data=trainingdata, method="probit", Hess=TRUE)
major.sample[['Thresholds']] <- make.rps(fm.major.6, testdata)

##without armed conflict
trainingdata <- as.data.frame(df[df$year<outofsample.years & df$year>start.year
                                 & df$drop.armedconf==0,])
testdata <- as.data.frame(df[df$year>=outofsample.years
                            &  df$drop.armedconf==0,]) 
armedconf.sample <- list()
fm.armedconf.1 <- polr(factor(pts) ~  l.pts_2 + l.pts_3 + l.pts_4 + l.pts_5 + l.polity2plus + l.lpop + l.lrgdp, data=trainingdata, method="probit", Hess=TRUE)
armedconf.sample[["Baseline"]] <- make.rps(fm.armedconf.1, testdata)

fm.armedconf.2 <- polr(factor(pts) ~  lag.alljourn + l.pts_2 + l.pts_3 + l.pts_4 + l.pts_5 + l.polity2plus + l.lpop + l.lrgdp, data=trainingdata, method="probit", Hess=TRUE)
armedconf.sample[["1-yr lag"]] <- make.rps(fm.armedconf.2, testdata)

fm.armedconf.3 <- polr(factor(pts) ~  lag.alljourn + lag.alljourn2 + l.pts_2 + l.pts_3 + l.pts_4 + l.pts_5 + l.polity2plus + l.lpop + l.lrgdp, data=trainingdata, method="probit", Hess=TRUE)
armedconf.sample[["2-yr lag"]] <- make.rps(fm.armedconf.3, testdata)

fm.armedconf.4 <- polr(factor(pts) ~ lag.alljourn + lag.alljourn2 + lag.alljourn3 + l.pts_2 + l.pts_3 + l.pts_4 + l.pts_5 + l.polity2plus + l.lpop + l.lrgdp, data=trainingdata, method="probit", Hess=TRUE)
armedconf.sample[["3-yr lag"]] <- make.rps(fm.armedconf.4, testdata)

armedconf.sample[['Interaction']] <- NA
fm.armedconf.6 <- polr(factor(pts) ~ lag.alljourn.cat +
                      l.pts_2 + l.pts_3 + l.pts_4 + l.pts_5 + l.polity2plus + l.lpop +
                          l.lrgdp,
                  data=trainingdata, method="probit", Hess=TRUE)
armedconf.sample[['Thresholds']] <- make.rps(fm.armedconf.6, testdata)


plot.data <- data.frame("Full Sample"=do.call(rbind, full.sample),
                        "Full Sample for state and unknown killings"=do.call(rbind, full.stateunkown.sample),
                        "Subsample without intrastate conflict"=do.call(rbind, intra.sample),
                        "Subsample without major conflict"=do.call(rbind, major.sample),
                        "Subsample without armed conflict"=do.call(rbind, armedconf.sample))
plot.data$model <- factor(rownames(plot.data), levels=c("Thresholds", "Interaction", "3-yr lag", "2-yr lag", "1-yr lag", "Baseline"))
plot.data <- melt(plot.data, id="model")
plot.data$variable <- as.character(plot.data$variable)
plot.data$variable <- gsub( "[^[:alnum:],]", " ", plot.data$variable)

theme.arg <-  theme(panel.background=element_blank(),
                    panel.grid.minor=element_line(color="lightgrey"),
                    panel.border=element_rect(colour = "black", fill=NA),
                    axis.text=element_text(color="black"))


plot <- ggplot(data=plot.data, aes(x=value, y=model, color=model))+
    geom_point(shape=17, size=2.5) +
        scale_color_manual(name="Model", labels=c("Thresholds", "Interaction", "3-yr lag", "2-yr lag", "1-yr lag", "Baseline"),
                           values=c("darkgrey", "orange", "red", "red", "red", "black"),
                           guide = guide_legend(reverse=TRUE))+
                               facet_wrap(~variable, nrow=3,ncol=2)+
                                   xlab("") +ylab("")+
                                       theme(legend.position="bottom") +
                                           theme.arg

ggsave(plot=plot, file="graphs/RPS-scores.pdf", width=7, height=10)
